# Supplementary material for: Tumorigenesis Caused by Aberrant Expression of GANP, a Central Component in the Mammalian TREX-2 Complex—Lessons from Transcription-Coupled DNA Damages
Source: Int J Mol Sci. 2024 Dec 19;25(24):13612. doi: 10.3390/ijms252413612 (PMC11727803; doi:10.3390/ijms252413612)
Supplement: Supplementary file 1 [file ijms-25-13612-s001.zip]

Archive with 1 entries (1 files):
- ijms-3354509-supplementary.pdf
